# Supplementary material for: Analysis on factors controlling organic matter enrichment in marine-terrestrial transitional shale of Member 1, Upper Carboniferous Keluke Formation, Huaitoutala area, east of northern margin of Qaidam Basin, China
Source: PLoS One. 2025 Jul 16;20(7):e0328397. doi: 10.1371/journal.pone.0328397 (PMC12266451; doi:10.1371/journal.pone.0328397)
Supplement: S1 Table — (XLS) [file pone.0328397.s001.xls]

## Sheet: Sheet1
1S Table TOC content and whole rock mineral compositions of dark shale samples from Member1 of Upper Carboniferous Keluke Formation in Huaitoutela area, eastern NMQB (%)
Sample No.	Lithology	TOC	Quartz	K-feldspar	Plagioclase	Calcite	Ankerite	Siderite	Pyrite	Halite	Gypsum	Clay mineral
1	Shale	2.895	42.8	1.6	4.4	1.8	3.2	1.7	2.9	/	1.4	40.2
2	Shale	5.955	24.7	1.9	2.8	5.3	5	1.7	3.7	/	1.4	53.5
3	Shale	3.838	34.4	2.1	2	/	/	5.9	4.9	/	0.5	50.2
4	Shale	1.381	47.2	1.9	2.8	/	/	2	/	/	/	46.1
5	Shale	2.386	42.4	1.8	3.3	/	/	1.9	/	/	/	50.6
6	Shale	2.144	36.6	1.4	3.6	/	7.2	2.2	2	/	/	47
7	Shale	2.515	41.3	1.3	1.9	1.6	6.3	3.3	5.4	/	1.3	37.6
8	Shale	2.601	48	1.4	7.9	2	4.3	1.6	2.8	/	/	32
9	Shale	1.821	34.4	2.3	3.4		8.1	4.8	/	/	1.4	45.6
10	Shale	2.912	41.1	1.6	2.7	1.5	6.1	2	2.8	/	/	42.2
11	Shale	3.169	41.2	1.6	2.2	2.2	6.5	2.9	2.4	/	2.5	38.5
12	Shale	3.688	50.5	2.3	2.8	/	/	2.7	/	/	0.2	41.5
13	Shale	1.966	40.7	1.6	3	/	/	5.1	/	0.8	/	48.8
14	Shale	1.813	40.9	12.5	/	/	7.1	3.2	/	/	/	36.3
15	Shale	1.083	41	1.5	1.8	4.9	4.7	2.9	2.4	/	2.2	38.6
16	Shale	1.209	40.1	12.7	/	/	9.3	3.5	/	/	/	34.4
17	Shale	1.263	43.1	1.5	1.7	2.9	6	2.6	2.3	/	0.6	39.3
18	Shale	0.629	44.5	9.5	/	/	9.2	1.6	2.6	/	/	32.6
19	Shale	0.425	41.9	9.9	/	/	10.7	2.3	/	/	/	35.2
