# Supplementary material for: Analysis on factors controlling organic matter enrichment in marine-terrestrial transitional shale of Member 1, Upper Carboniferous Keluke Formation, Huaitoutala area, east of northern margin of Qaidam Basin, China
Source: PLoS One. 2025 Jul 16;20(7):e0328397. doi: 10.1371/journal.pone.0328397 (PMC12266451; doi:10.1371/journal.pone.0328397)
Supplement: S2 Table — (XLS) [file pone.0328397.s002.xls]

## Sheet: Sheet1
2S Table Content of major element (%) and ratio and parameter of representative elements of dark shale samples from Member1 of Upper Carboniferous Keluke Formation in Huaitoutela area, eastern NMQB
Sample No.	Lithology	SiO2	Al2O3	Na2O	K2O	Fe2O3T	CaO	MgO	MnO	P2O5	TiO2	LOI	Total	CIA	SiO2/Al2O3	Al2O3/TiO2	P/Al*10-4	Cu/Al*10-4	Zn/Al*10-4	(Corg/P)molar	Al/(Al+Fe+Mn)
1	Shale	60.94	16.71	0.63	2.32	6.29	0.11	1.68	0.06	0.18	0.84	9.94	99.7	86.2674	3.64692	19.8929	138.315	13.5568	11.3103	61.0617	0.665779
2	Shale	44.38	21.06	0.59	2.17	7.93	2.84	2.73	0.24	0.27	1.43	15.05	98.69	86.2761	2.10731	14.7273	145.021	16.9324	15.9808	95.0514	0.661602
3	Shale	40.41	19.79	0.33	1.51	4.64	0.56	2.33	0.14	0.25	0.75	29.14	99.85	90.1184	2.04194	26.3867	104.275	11.6948	15.1843	90.6658	0.758462
4	Shale	63.65	18.18	0.31	3.22	0.97	0.08	0.77	0.08	0.13	1.13	11.31	99.83	83.8174	3.5011	16.0885	149.833	8.51818	10.9502	24.7149	0.929539
5	Shale	61.3	21.18	0.54	2.77	1.62	0.05	1.21	0.01	0.17	0.99	9.51	99.35	86.7796	2.89424	21.3939	70.1511	10.0135	11.582	78.2846	0.907691
6	Shale	56.94	21.44	0.59	2.21	5.47	0.51	1.06	0.08	0.2	0.84	10.41	99.75	87.8089	2.65578	25.5238	77.0004	11.1769	15.7505	63.3101	0.74527
7	Shale	61.36	20.47	0.13	1.98	2.97	0.29	1.04	0.03	0.17	0.98	10.48	99.9	90.4285	2.99756	20.8878	84.6816	11.5129	9.18367	70.729	0.837807
8	Shale	61.44	14.54	0.87	2.7	6.84	1.07	1.3	0.11	0.21	0.8	9.72	99.6	77.4228	4.22558	18.175	119.218	11.8248	16.7358	73.1475	0.613105
9	Shale	53.7	21.34	0.42	2.97	5.09	0.87	0.87	0.01	0.23	0.81	12.4	98.71	84.8509	2.5164	26.3457	88.9654	10.3562	12.9702	46.7585	0.759916
10	Shale	57.23	18.6	0.42	3.31	8.19	0.21	1.7	0.14	0.22	0.96	8.78	99.76	84.0108	3.07688	19.375	97.6332	12.7713	10.4351	78.1713	0.62846
11	Shale	49.39	17.37	0.57	1.96	6.15	1	1.82	0.02	0.19	0.82	20.37	99.66	84.8559	2.84341	21.1829	90.2904	10.258	10.8429	98.5025	0.680495
12	Shale	62.69	16.41	0.31	2.77	3.92	0.11	1.68	0.05	0.22	1.1	10.69	99.95	84.1538	3.82023	14.9182	110.663	9.24566	14.2265	99.0026	0.757869
13	Shale	61.19	21.14	0.65	2.69	1.56	0.08	1.33	0.01	0.14	0.97	9.66	99.42	86.5448	2.89451	21.7938	93.7118	10.822	8.71784	48.3783	0.910634
14	Shale	63.84	16.53	0.12	7.95	4.04	0.34	1.44	0.17	0.17	0.75	4.28	99.63	66.905	3.86207	22.04	84.8914	9.83114	14.5498	62.9836	0.748818
15	Shale	63.63	13.59	0.41	2.92	5.4	2.12	2.19	0.07	0.15	0.57	7.61	98.66	78.4189	4.68212	23.8421	91.1087	8.2569	12.0792	42.6399	0.652939
16	Shale	64.06	16	0.17	7.83	2.97	0.5	1.17	0.09	0.26	0.85	5.99	99.89	66.1978	4.00375	18.8235	82.5444	12.6494	9.60842	44.6257	0.798624
17	Shale	62.84	14.3	0.29	2.69	4.03	2.87	1.79	0.05	0.23	0.63	8.72	98.44	81.3887	4.39441	22.6984	75.0404	9.20734	13.4717	57.3771	0.726321
18	Shale	63.04	15.86	0.19	7.59	4	0.12	1.42	0.38	0.28	0.81	5.25	98.94	67.5085	3.97478	19.5802	78.0685	9.33595	9.52412	24.765	0.734169
19	Shale	62.86	13.99	0.11	8.15	4.07	0.32	1.76	0.01	0.18	0.73	4.49	96.67	62.726	4.49321	19.1644	70.803	9.0136	9.93226	20.9164	0.721752
PAAS	/	62.8	18.9	1.19	3.68	7.18	1.29	2.19	0.11	0.16	0.99	/	/	70	3.32275	19.0909	69.8	5	8.49	/	0.66
