# Supplementary material for: Analysis on factors controlling organic matter enrichment in marine-terrestrial transitional shale of Member 1, Upper Carboniferous Keluke Formation, Huaitoutala area, east of northern margin of Qaidam Basin, China
Source: PLoS One. 2025 Jul 16;20(7):e0328397. doi: 10.1371/journal.pone.0328397 (PMC12266451; doi:10.1371/journal.pone.0328397)
Supplement: S3 Table — (XLS) [file pone.0328397.s003.xls]

## Sheet: Sheet1
3S Table Content of trace element (ppm) and ratio of representative elements of dark shale samples from Member1 of Upper Carboniferous Keluke Formation in Huaitoutela area, eastern NMQB
Sample No.	Lithology	Sc	V	Cr	Co	Ni	Cu	Zn	Mo	Ga	Rb	Sr	Cs	Ba	Th	U	Nb	Ta	Zr	Hf	Y	La	Ce	Pr	Nd	Sm	Eu	Gd	Tb	Dy	Ho	Er	Tm	Yb	Lu	Th/Sc	Zr/Sc	Sr/Ba	Th/U	V/Cr	δEu	δCe
1	Shale	17.29	139.787	64.104	19.217	38.786	119.93	100.056	0.389	24.533	116.976	75.042	10.285	277.841	16.221	3.825	18.753	1.225	265.086	6.521	37.373	46.378	93.431	11.072	41.322	7.706	1.41	7.133	1.065	6.106	1.207	3.37	0.498	3.22	0.473	0.938172	15.3318	0.27009	4.24078	2.18063	0.892718	0.978068
2	Shale	16.224	132.648	73.551	22.719	66.572	188.786	178.176	1.503	15.935	107.117	564.172	8.192	360.64	10.504	2.511	8.714	0.615	99.293	2.808	35.336	32.049	61.211	7.189	28.442	5.843	1.251	5.82	0.866	5.137	1.08	3.066	0.458	2.972	0.457	0.647436	6.12013	1.56436	4.18319	1.80348	1.00699	0.956611
3	Shale	9.103	99.528	38.524	22.101	28.395	122.527	159.087	1.191	16.766	72.116	212.284	8.077	223.995	12.721	3.395	12.06	0.955	168.272	4.749	25.765	31.879	65.711	7.719	29.031	5.896	1.05	5.586	0.81	4.559	0.899	2.483	0.373	2.394	0.364	1.39745	18.4853	0.947718	3.74698	2.58353	0.858827	0.993693
4	Shale	9.864	152.342	75.481	11.259	9.12	81.985	105.392	0.182	20.656	134.487	58.291	18.119	384.665	15.466	3.136	20.451	1.509	242.561	6.728	23.94	37.711	66.358	7.745	26.818	5.012	0.977	4.821	0.722	4.227	0.859	2.446	0.371	2.403	0.365	1.56792	24.5905	0.151537	4.93176	2.01828	0.932967	0.921077
5	Shale	15.286	124.319	95.733	3.318	25.574	112.281	129.868	0.165	24.792	130.158	79.869	13.55	348.648	19.09	3.886	18.932	1.477	203.585	5.903	28.737	47.95	95.144	11.102	41.135	7.838	1.568	7.19	1.031	5.797	1.118	3.107	0.464	2.985	0.445	1.24886	13.3184	0.229082	4.91251	1.2986	0.980448	0.978214
6	Shale	15.304	171.181	62.594	11.182	26.345	126.864	178.777	0.491	24.833	110.632	275.099	11.025	132.405	15.391	2.989	16.233	1.104	209.525	5.116	32.168	39.262	80.959	9.434	34.824	6.343	1.307	5.782	0.845	4.974	1.022	2.914	0.441	2.878	0.433	1.00568	13.6909	2.07771	5.14921	2.73478	1.01306	0.99788
7	Shale	16.499	135.516	55.07	16.709	36.719	124.766	99.524	0.163	27.483	101.353	99.276	10.174	244.048	19.409	4.198	20.774	1.292	277.362	6.862	41.922	72.937	141.092	16.378	61.01	10.62	2.1	9.406	1.274	6.943	1.322	3.604	0.517	3.269	0.482	1.17637	16.8108	0.406789	4.62339	2.4608	0.98628	0.968379
8	Shale	13.405	197.428	92.027	24.43	41.672	91.023	128.826	0.574	21.69	124.257	227.972	8.392	320.422	13.496	3.376	16.359	1.033	225.086	5.068	31.242	37.343	74.38	8.633	29.815	5.621	1.142	5.275	0.79	4.718	0.959	2.756	0.414	2.702	0.388	1.00679	16.7912	0.711474	3.99763	2.14533	0.98445	0.982693
9	Shale	20.729	135.028	87.041	4.582	12.8	117.001	146.533	0.501	33.005	154.762	209.378	9.738	303.885	16.536	2.527	19.479	1.3	204.196	4.981	31.061	64.938	125.389	14.422	51.284	8.019	1.509	6.673	0.901	5.069	0.991	2.894	0.44	2.877	0.425	0.797723	9.85074	0.689004	6.54373	1.55131	0.96831	0.971951
10	Shale	20.947	134.013	80.33	18.417	38.616	125.76	102.755	0.639	26.844	145.579	93.075	9.839	397.882	15.955	3.064	19.461	1.298	214.556	5.357	36.536	45.153	92.107	10.772	40.167	7.56	1.498	7.006	1.036	5.995	1.193	3.337	0.496	3.246	0.48	0.761684	10.2428	0.233926	5.20725	1.66828	0.966188	0.990714
11	Shale	12.895	163.556	73.03	4.655	13.64	94.331	99.71	0.601	19.212	94.773	111.225	9.144	222.481	10.03	1.718	11.932	0.807	133.082	3.279	19.166	30.298	56.067	6.653	23.439	4.393	0.872	3.881	0.556	3.188	0.631	1.791	0.271	1.797	0.266	0.777821	10.3204	0.49993	5.83818	2.23957	0.991311	0.936782
12	Shale	12.286	155.742	73.133	11.224	8.824	80.323	123.595	0.521	21.844	120.014	121.554	18.417	293.286	16.623	3.273	21.646	1.724	242.956	6.762	25.544	42.804	77.15	8.785	30.649	5.785	1.132	5.538	0.805	4.594	0.918	2.612	0.395	2.576	0.393	1.353	19.775	0.414456	5.07883	2.12957	0.93878	0.943778
13	Shale	7.88	117.253	66.971	3.189	24.696	121.117	97.568	0.572	21.241	72.444	63.69	11.341	274.731	13.41	2.636	10.839	0.463	190.529	5.636	19.473	31.231	63.751	7.846	29.496	5.843	1.18	5.201	0.779	4.36	0.858	2.393	0.364	2.376	0.354	1.70178	24.1788	0.231827	5.08725	1.7508	1.00477	0.966089
14	Shale	14.99	133.998	64.813	18.691	42.693	86.034	127.328	1.783	25.658	218.871	100.369	10.998	679.813	14.851	2.352	17.47	1.058	247.788	5.859	34.861	60.283	117.334	13.954	51.343	8.794	1.588	7.822	1.074	5.913	1.137	3.149	0.457	2.91	0.421	0.990727	16.5302	0.147642	6.3142	2.06746	0.898761	0.959675
15	Shale	13.399	72.489	49.125	13.167	37.298	59.406	86.906	0.311	20.259	133.591	112.49	10.385	284.044	11.825	1.825	13.027	0.801	201.259	4.811	37.782	36.343	76.306	9.646	38.959	8.022	1.598	7.76	1.102	5.989	1.147	3.018	0.425	2.66	0.388	0.882529	15.0204	0.39603	6.47945	1.4756	0.950715	0.966767
16	Shale	15.121	102.491	88.399	3.981	15.242	107.148	81.389	0.698	26.131	198.845	183.999	10.498	729.47	15.628	2.78	19.095	1.126	331.967	7.619	31.923	62.265	124.029	14.546	53.546	8.612	1.543	7.162	0.937	5.209	1.008	2.858	0.426	2.755	0.399	1.03353	21.954	0.252237	5.62158	1.15941	0.922237	0.977635
17	Shale	14.042	78.62	57.002	10.47	26.542	69.705	101.989	0.628	21.068	125.847	217.178	10.316	362.514	13.298	2.712	14.673	0.92	224.014	5.269	30.57	42.846	86.825	10.231	38.451	7.009	1.292	6.253	0.881	4.926	0.969	2.694	0.399	2.565	0.38	0.947016	15.9531	0.599089	4.90339	1.37925	0.916085	0.983734
18	Shale	15.39	105.274	75.226	7.886	20.875	78.389	79.969	0.604	26.848	220.25	129.303	11.272	604.695	15.421	2.414	18.677	1.1	257.917	5.907	30.845	59.388	116.543	13.479	48.609	7.713	1.422	6.66	0.908	5.157	0.998	2.817	0.415	2.655	0.388	1.00201	16.7587	0.213832	6.38815	1.39944	0.931315	0.977136
19	Shale	16.672	102.115	82.887	14.65	21.218	66.759	73.563	0.168	26.304	228.242	94.179	13.064	520.508	14.64	3.531	16.617	0.981	234.672	5.386	28.006	57.221	107.596	12.275	43.016	6.814	1.284	6.043	0.83	4.658	0.909	2.559	0.377	2.449	0.361	0.878119	14.0758	0.180937	4.14613	1.23198	0.939255	0.963063
PAAS		16	150	110	23	55	50	85	1	20	160	200	15	650	14.6	3.1	19	1.28	210	5	27	38	79.6	8.83	33.9	5.55	1.08	4.66	0.77	4.68	0.99	2.85	0.405	2.82	0.43	0.9125	13.125	0.307692	4.70968	1.36364
