# Supplementary material for: Analysis on factors controlling organic matter enrichment in marine-terrestrial transitional shale of Member 1, Upper Carboniferous Keluke Formation, Huaitoutala area, east of northern margin of Qaidam Basin, China
Source: PLoS One. 2025 Jul 16;20(7):e0328397. doi: 10.1371/journal.pone.0328397 (PMC12266451; doi:10.1371/journal.pone.0328397)
Supplement: S4 Table — (XLS) [file pone.0328397.s004.xls]

## Sheet: Sheet7
4S Table Correlations of major, trace and rare earth elements and some related parameters of dark shale samples from Member1 of Upper Carboniferous Keluke Formation in Huaitoutela area, eastern NMQB
	TOC	SiO2	Al2O3	Fe2O3T	MgO	CaO	Na2O	K2O	MnO	TiO2	P2O5	LOI	Quartz	K-feldspar	Plagioclase	Calcite	Ankerite	Siderite	Pyrite	Gypsum	Clay mineral	Sc	V	Cr	Co	Ni	Cu	Zn	Mo	Ga	Rb	Sr	Cs	Ba	Th	U	Nb	Ta	Zr	Hf	EFU	EFMo	Th/U	V/Cr	(Corg/P)molar	Sr/Ba	Rb/K2O	Al/(Al+Fe+Mn)	P/Al
TOC	1
SiO2	-.720**	1
Al2O3	.467*	-.496*	1
Fe2O3T	.492*	-.464*	-0.105	1
MgO	.532*	-.544*	-0.202	.545*	1
CaO	0.244	-0.284	-0.211	0.419	.581**	1
Na2O	0.436	-0.278	0.254	0.399	0.094	0.17	1
K2O	-.589**	.475*	-.464*	-0.221	-0.165	-0.257	-.622**	1
MnO	0.125	-0.153	-0.102	0.291	0.291	0.102	-0.148	0.346	1
TiO2	.654**	-0.262	.551*	0.003	0.054	-0.05	0.191	-0.255	0.164	1
P2O5	0.29	-0.418	-0.017	0.427	0.335	0.287	-0.105	0.165	.598**	0.095	1
LOI	.617**	-.875**	0.404	0.197	0.391	0.13	0.271	-.632**	-0.061	0.142	0.197	1
Quartz	-.477*	.726**	-.543*	-0.375	-0.443	-0.444	-0.102	0.168	-0.192	-0.26	-0.367	-0.39	1
K-feldspar	-.463*	0.342	-0.386	-0.216	-0.112	-0.243	-.636**	.965**	0.356	-0.232	0.241	-.488*	0.058	1
Plagioclase	0.035	0.186	-0.157	0.259	-0.284	-0.174	.763**	0.151	0.095	0.007	0.034	-0.232	0.266	-0.161	1
Calcite	0.265	-0.343	-0.049	0.164	.864**	.819*	0.039	-0.002	0.514	0.221	0.253	0.063	-0.685	0.558	-0.283	1
Ankerite	-.576*	0.209	-0.039	-.586*	-0.366	-0.374	-.686**	.743**	0.071	-0.166	0.287	-0.392	0.009	.706**	-0.374	-0.165	1
Siderite	0.014	-0.367	0.33	-0.278	0.003	-0.095	-0.162	-0.134	-0.289	-0.232	-0.01	.479*	-0.292	-0.007	-0.358	-0.03	0.33	1
Pyrite	0.44	-0.407	0.499	-0.313	0.12	-0.191	-0.405	-0.317	-0.013	0.352	0.076	0.477	-0.323	-0.121	-0.224	-0.144	-0.1	0.592	1
Gypsum	-0.173	-0.032	-0.075	0.48	0.021	0.169	0.492	0.02	-0.157	-0.17	-0.539	-0.08	-0.2	-0.465	-0.007	0.136	-0.035	-0.235	-0.452	1
Clay mineral	.557*	-.574*	.784**	-0.068	0.194	0.099	0.333	-.578**	-0.141	.542*	-0.064	.519*	-.564*	-.525*	-0.333	0.59	-0.269	0.28	0.283	-0.285	1
Sc	-0.025	0.049	0.047	.497*	-0.094	0.043	-0.12	0.193	0.079	-0.017	0.298	-0.361	-0.237	0.132	0.092	-0.334	0.15	-0.347	-0.162	0.257	-0.191	1
V	0.372	-0.09	0.267	0.245	-0.363	-0.3	.528*	-0.301	-0.085	0.386	-0.123	0.125	0.195	-0.286	.682**	-0.498	-0.292	-0.303	-0.091	0.106	0.014	0.042	1
Cr	-0.12	0.272	0.008	-0.03	-0.419	-0.242	0.193	0.325	-0.062	0.282	0.105	-0.404	0.197	0.235	.567*	-0.303	0.389	-0.403	-0.407	0.175	-0.146	0.376	0.377	1
Co	0.452	-0.282	-0.16	.568*	.466*	0.211	0.114	-0.146	0.33	0.099	0.126	0.188	-0.165	-0.117	0.328	0.046	-.582*	-0.207	0.508	-0.301	-0.054	0.097	0.199	-0.313	1
Ni	.498*	-0.265	0.082	.567*	.537*	.457*	0.285	-0.153	0.369	0.223	0.117	-0.011	-.502*	-0.121	0.19	0.512	-.633*	-0.257	0.288	0.155	0.138	0.24	0.005	-0.201	.717**	1
Cu	.747**	-.631**	.774**	0.342	0.206	0.1	0.372	-0.403	0.15	.664**	0.298	0.385	-.745**	-0.294	0.035	0.147	-0.279	0.096	0.449	-0.018	.641**	0.218	0.249	0.019	0.241	.528*	1
Zn	.656**	-.639**	.620**	0.313	0.162	0.227	0.401	-.477*	0.109	0.376	0.259	.495*	-.580**	-0.364	0.184	0.473	-0.285	0.126	0.181	-0.358	.662**	0.015	0.401	-0.106	0.315	0.341	.628**	1
Mo	.460*	-0.455	0.092	0.34	.473*	0.295	-0.056	0.17	.522*	0.141	0.416	0.231	-.507*	0.323	-0.066	0.556	-0.095	0.213	0.218	-0.229	0.153	-0.058	-0.025	-0.226	0.408	.505*	0.36	.465*	1
Ga	-.519*	0.439	0.077	-0.125	-.665**	-.456*	-0.335	0.421	-0.118	-0.241	0.01	-.546*	0.153	0.347	0.138	-.782*	0.517	-0.009	-0.088	0.027	-0.348	.689**	0.029	0.415	-0.315	-0.283	-0.13	-0.241	-0.316	1
Rb	-.602**	.501*	-.490*	-0.092	-0.207	-0.183	-.599**	.939**	0.343	-0.275	0.187	-.689**	0.185	.864**	0.175	0.003	.739**	-0.298	-0.434	0.116	-.595**	0.426	-0.245	0.411	-0.099	-0.132	-0.441	-0.421	0.075	.554*	1
Sr	.592**	-.583**	0.25	.507*	.470*	.674**	0.272	-0.21	0.369	0.4	.612**	0.282	-.725**	-0.125	0.098	0.667	-0.171	-0.092	0.078	-0.107	0.359	0.14	0.088	-0.019	0.35	.537*	.616**	.684**	.515*	-0.358	-0.18	1
Cs	-0.242	.509*	-0.09	-.598**	-0.38	-0.432	-0.29	0.142	-0.214	0.283	-0.384	-0.295	.595**	0.054	-0.128	-0.237	.669**	-0.218	-0.431	-0.463	0.057	-0.268	0.108	0.212	-0.322	-.574*	-0.415	-0.21	-0.403	0.061	0.164	-0.44	1
Ba	-0.424	0.422	-0.424	-0.2	-0.107	-0.132	-.581**	.919**	0.43	-0.092	0.265	-.575*	0.121	.913**	0.047	0.182	.560*	-0.157	-0.157	-0.259	-.495*	0.191	-0.322	0.374	-0.092	-0.032	-0.27	-0.435	0.31	0.313	.863**	-0.106	0.095	1
Th	-0.265	.479*	0.253	-0.437	-.673**	-.628**	-0.309	0.125	-0.201	0.092	-0.158	-0.388	0.355	0.084	0.075	-0.652	0.243	-0.099	0.319	-0.407	-0.064	0.363	0.106	0.282	-0.189	-0.26	-0.023	-0.116	-0.447	.707**	0.218	-0.441	0.414	0.11	1
U	0.1	0.136	0.208	-0.229	-0.272	-0.45	-0.031	-0.159	-0.263	0.212	-0.137	-0.008	0.228	-0.169	0.276	-0.6	-0.081	-0.125	0.601	-0.587	0.093	0.105	0.199	0.1	0.291	0.039	0.182	0.053	-0.378	0.205	-0.135	-0.189	0.226	-0.166	.699**	1
Nb	-0.365	.580**	-0.091	-0.297	-.683**	-.600**	-0.395	0.272	-0.101	-0.001	-0.082	-0.447	.585**	0.209	0.152	-.815*	0.307	-0.257	0.054	-0.353	-0.357	0.39	0.218	0.366	-0.142	-0.431	-0.301	-0.272	-0.435	.699**	0.416	-.504*	.544*	0.266	.856**	.490*	1
Ta	-0.083	0.327	0.035	-0.238	-.504*	-.514*	-0.269	0.019	-0.134	0.162	-0.044	-0.154	.504*	-0.015	0.083	-.842**	0.173	-0.259	0.165	-0.523	-0.075	0.275	0.3	0.312	-0.076	-0.429	-0.197	-0.009	-0.374	0.443	0.191	-0.365	.633**	0.052	.766**	.517*	.905**	1
Zr	-.607**	.752**	-0.369	-0.417	-.588**	-.478*	-.500*	.532*	-0.039	-0.278	-0.061	-.606**	.566*	.512*	0.18	-0.627	0.316	-0.107	0.036	-0.334	-.613**	0.158	-0.101	0.157	-0.141	-0.334	-0.415	-.539*	-0.323	.580**	.520*	-.504*	0.322	.516*	.655**	0.375	.764**	.501*	1
Hf	-.477*	.709**	-0.156	-.610**	-.623**	-.614**	-0.445	0.357	-0.149	-0.07	-0.205	-.482*	.601**	0.343	0.058	-0.617	0.258	-0.008	0.195	-0.479	-0.337	-0.029	-0.068	0.125	-0.218	-0.418	-0.323	-0.453	-0.377	.469*	0.312	-.587**	.536*	0.372	.756**	.502*	.784**	.611**	.925**	1
EFU	0.285	-0.106	-0.212	0.082	0.24	-0.048	0.015	-0.155	-0.039	0.057	0.148	0.249	0.178	-0.112	0.312	-0.401	-0.311	-0.125	0.587	-.675*	-0.073	-0.102	0.07	-0.111	.620**	0.214	0.055	0.057	-0.049	-0.262	-0.163	0.07	-0.007	-0.091	0.165	.742**	0.137	0.247	0.184	0.213	1
EFMo	.519*	-.528*	0.035	0.378	.582**	0.388	-0.033	0.108	.526*	0.147	0.452	0.326	-.520*	0.267	-0.083	0.614	-0.159	0.186	0.251	-0.183	0.153	-0.109	-0.052	-0.266	.461*	.530*	0.352	.460*	.982**	-0.44	0.015	.571*	-0.433	0.262	-.535*	-0.373	-.508*	-0.408	-0.389	-0.449	0.045	1
Th/U	-0.45	0.298	-0.105	-0.103	-0.273	-0.018	-0.276	0.349	0.143	-0.312	-0.021	-0.358	0.069	0.323	-0.334	0.248	0.307	0.097	-0.542	0.542	-0.265	0.213	-0.198	0.084	-.560*	-0.311	-0.35	-0.247	0.041	0.432	0.415	-0.25	0.057	0.317	0.015	-.693**	0.173	0.032	0.148	0.052	-.841**	-0.044	1
V/Cr	.475*	-0.397	0.351	0.196	-0.012	-0.183	0.27	-.535*	-0.039	0.139	-0.152	.544*	-0.052	-0.417	0.142	-0.542	-0.469	0.147	0.408	-0.151	0.204	-0.27	.597**	-.488*	0.437	0.136	0.295	.520*	0.176	-0.281	-.575*	0.094	-0.094	-.604**	-0.048	0.215	-0.068	0.072	-0.199	-0.12	0.231	0.183	-0.321	1
(Corg/P)molar	.855**	-.586**	0.327	0.434	0.43	0.175	0.38	-.586**	-0.063	0.349	0.226	.593**	-0.223	-0.446	-0.011	-0.09	-.609*	0.066	0.371	-0.218	0.351	-0.039	0.384	-0.131	0.295	0.312	.480*	.543*	0.377	-0.429	-.595**	0.349	-0.24	-0.451	-0.175	0.075	-0.249	0.03	-.499*	-0.398	0.251	0.429	-0.304	.499*	1
Sr/Ba	.481*	-.570*	0.425	0.434	0.238	0.418	0.391	-0.432	0.133	0.209	0.344	0.389	-.609**	-0.35	0.093	0.669	-0.189	-0.01	-0.049	-0.12	0.451	0.037	0.287	-0.227	0.254	0.328	.544*	.817**	0.273	-0.283	-0.399	.785**	-0.349	-.492*	-0.303	-0.08	-0.42	-0.253	-.490*	-.527*	-0.014	0.296	-0.241	.481*	0.366	1
Rb/K2O	.519*	-.462*	0.341	0.416	0.14	0.336	0.444	-.844**	-0.244	0.143	0.014	.522*	-0.231	-.816**	0.018	-0.037	-.682**	-0.094	0.277	0.326	0.393	0.22	0.315	-0.215	0.262	0.206	0.346	.524*	-0.176	-0.161	-.639**	0.31	-0.211	-.783**	0.013	0.203	-0.043	0.205	-0.42	-0.371	0.213	-0.105	-0.248	.469*	.531*	.493*	1
Al/(Al+Fe+Mn)	-0.241	0.238	.461*	-.923**	-.564*	-0.452	-0.255	0.016	-0.31	0.26	-0.405	-0.03	0.148	0.035	-0.282	-0.221	.558*	0.326	0.555	-0.523	0.371	-0.421	-0.093	0.061	-.550*	-.475*	-0.001	-0.061	-0.274	0.115	-0.106	-0.361	.541*	0.035	.480*	0.295	0.251	0.255	0.239	.501*	-0.135	-0.327	0.02	-0.052	-0.259	-0.249	-0.241	1
P/Al	.551*	-0.254	0.083	0.249	0.211	0.104	0.39	-0.382	0.165	.580**	-0.05	0.296	-0.066	-0.361	0.296	0.243	-.730**	-0.212	0.208	-0.064	0.294	-0.193	0.388	-0.034	.489*	0.294	0.352	0.258	0.162	-.469*	-0.357	0.279	0.127	-0.207	-0.238	0.102	-0.095	0.065	-0.218	-0.1	0.321	0.218	-0.402	0.335	0.196	0.113	0.3	-0.124	1
Cu/Al	.724**	-.525*	0.397	.557*	0.367	0.218	0.384	-0.241	0.263	.539*	0.439	0.26	-.628**	-0.134	0.236	0.117	-0.393	-0.093	0.345	0.006	0.32	0.29	0.224	0.07	0.448	.663**	.882**	0.439	0.43	-0.194	-0.281	.654**	-.540*	-0.07	-0.159	0.162	-0.304	-0.26	-0.263	-0.285	0.264	0.452	-0.441	0.194	.461*	0.44	0.245	-0.32	0.452
Zn/Al	.496*	-0.403	0.045	0.451	0.312	0.433	0.375	-0.315	0.17	0.065	0.285	0.323	-0.263	-0.231	0.413	0.473	-0.434	-0.065	-0.084	-0.51	0.243	-0.059	0.362	-0.132	.534*	0.385	0.206	.802**	.513*	-0.371	-0.227	.640**	-0.199	-0.271	-0.312	-0.057	-0.263	-0.028	-0.399	-0.433	0.252	.545*	-0.253	0.429	.485*	.678**	0.429	-0.398	0.282
CIA	.602**	-.491*	.673**	0.092	0.053	0.072	.496*	-.950**	-0.319	0.374	-0.166	.627**	-0.236	-.896**	-0.394	-0.254	-.641*	0.213	0.516	-0.279	.699**	-0.146	0.285	-0.324	0.064	0.105	.532*	.516*	-0.14	-0.294	-.911**	0.152	-0.069	-.865**	0.059	0.255	-0.161	0.082	-.464*	-0.233	0.1	-0.111	-0.318	.563*	.570*	0.403	.784**	0.179	0.339
SiO2/Al2O3	-.661**	.792**	-.914**	-0.129	-0.082	0.078	-0.291	.528*	-0.01	-.517*	-0.176	-.692**	.658**	0.407	0.197	-0.011	0.111	-0.385	-0.508	0.032	-.779**	0.001	-0.268	0.106	-0.008	-0.142	-.815**	-.691**	-0.278	0.143	.565*	-0.388	0.268	.466*	0.025	-0.09	0.285	0.083	.568*	0.394	0.092	-0.269	0.202	-0.454	-.518*	-.507*	-0.43	-0.224	-0.195
Al2O3/TiO2	-0.273	-0.23	0.231	-0.029	-0.103	0.033	-0.001	-0.168	-0.234	-.665**	-0.073	0.265	-0.288	-0.114	-0.214	-0.143	0.108	.589**	-0.014	0.146	0.138	0.038	-0.285	-0.424	-0.192	-0.116	-0.062	0.204	0.01	0.238	-0.153	-0.114	-0.444	-0.306	-0.005	-0.157	-0.188	-0.222	-0.112	-0.17	-0.265	-0.031	0.281	0.157	-0.079	0.232	0.206	0.039	-.540*
δEu	0.222	-0.07	0.45	0.157	-0.157	0.155	.470*	-0.332	-0.184	0.418	-0.143	-0.098	-0.221	-0.4	0.153	0.207	-0.101	-0.216	-0.178	0.507	0.244	0.171	0.415	0.348	-0.224	0.169	0.392	0.235	-0.23	0.048	-0.297	0.289	-0.098	-0.381	-0.038	-0.111	-0.202	-0.209	-0.4	-0.377	-0.429	-0.252	0.059	0.041	0.194	0.382	0.242	0.025	-0.082
δCe	-0.054	-0.111	0.14	0.297	0.06	0.041	0.18	-0.034	0.171	-0.374	0.371	-0.032	-0.282	-0.012	0.191	-0.305	-0.08	0.094	-0.037	-0.253	0.004	0.321	-0.208	-0.128	0.149	0.329	0.266	0.2	0.071	0.246	-0.03	0.184	-.605**	-0.068	0.162	0.203	-0.084	-0.183	0.109	-0.011	0.139	0.035	-0.113	-0.012	0.039	0.336	0.095	-0.262	-0.413
* represnets the significant correlation at the level of 0.05 (P(α)<0.05); ** represnets the significant correlation at the level of 0.01 (P(α)<0.01).
[truncated: 7 more columns]
