# Supplementary material for: Analysis on factors controlling organic matter enrichment in marine-terrestrial transitional shale of Member 1, Upper Carboniferous Keluke Formation, Huaitoutala area, east of northern margin of Qaidam Basin, China
Source: PLoS One. 2025 Jul 16;20(7):e0328397. doi: 10.1371/journal.pone.0328397 (PMC12266451; doi:10.1371/journal.pone.0328397)
Supplement: S5 Table — (XLS) [file pone.0328397.s005.xls]

## Sheet: Sheet5
5S Table EF value of trace elements of dark shale samples from Member1 of Upper Carboniferous Keluke Formation in Huaitoutela area, eastern NMQB
Sample No.	Lithology	Sc	V	Cr	Co	Ni	Cu	Zn	Mo	Ga	Rb	Sr	Cs	Ba	Th	U	Nb	Ta	Zr	Hf	Y
1	Shale	1.22225	1.05405	0.659411	0.945413	0.797951	2.71408	1.33195	0.440163	1.38798	0.827258	0.424559	0.775849	0.483668	1.25715	1.39616	1.11681	1.0829	1.42834	1.47573	1.56624
2	Shale	1.36306	1.18874	0.899189	1.32836	1.62774	3.38986	1.88197	2.02122	1.07146	0.900313	3.79347	0.734436	0.746132	0.967513	1.08928	0.616764	0.646131	0.63585	0.755235	1.75998
3	Shale	0.779762	0.909393	0.480192	1.31753	0.707873	2.3413	1.78818	1.63301	1.14941	0.617999	1.45534	0.738304	0.472499	1.19466	1.5016	0.870302	1.02299	1.09867	1.30229	1.30841
4	Shale	0.640916	1.05584	0.71366	0.509118	0.172456	1.70534	1.28954	0.189286	1.07414	0.874192	0.303122	1.25629	0.615483	1.10172	1.05211	1.11946	1.2261	1.20129	1.39947	0.922162
5	Shale	0.85253	0.739575	0.776933	0.128784	0.415098	2.00471	1.36395	0.147299	1.10661	0.726215	0.356503	0.806422	0.478838	1.16726	1.11907	0.889524	1.03011	0.865448	1.05394	0.95015
6	Shale	0.843183	1.00601	0.501829	0.428753	0.422427	2.23761	1.85485	0.433009	1.095	0.609785	1.21304	0.648191	0.179642	0.929672	0.850315	0.753461	0.760632	0.879898	0.902353	1.05069
7	Shale	0.952098	0.834148	0.462429	0.671035	0.616667	2.30488	1.08151	0.15056	1.26928	0.585112	0.458497	0.626503	0.346804	1.22793	1.25084	1.00993	0.932342	1.21997	1.26766	1.43417
8	Shale	1.08904	1.71086	1.08792	1.38125	0.985276	2.36732	1.97088	0.746428	1.41028	1.0099	1.48227	0.727529	0.64104	1.20207	1.41617	1.11964	1.04946	1.39382	1.31808	1.5047
9	Shale	1.14743	0.79726	0.701096	0.176512	0.206202	2.07332	1.52743	0.443899	1.46216	0.857019	0.927571	0.575208	0.41423	1.00351	0.722253	0.908362	0.899869	0.861537	0.882658	1.01929
10	Shale	1.3303	0.90783	0.742357	0.813989	0.713727	2.55682	1.22889	0.649574	1.36441	0.924925	0.473076	0.666787	0.622255	1.11089	1.00474	1.04121	1.03084	1.0386	1.08913	1.37558
11	Shale	1.13928	1.54137	0.938896	0.286221	0.35072	2.05364	1.27691	0.849931	1.35848	0.837671	0.786469	0.862093	0.484048	0.971532	0.783737	0.888114	0.891605	0.896209	0.927429	1.00387
12	Shale	0.88439	1.19583	0.766042	0.562279	0.184856	1.85098	1.67538	0.600302	1.25844	0.864259	0.700279	1.41468	0.519888	1.31186	1.21651	1.31267	1.55188	1.33303	1.55825	1.09008
13	Shale	0.440315	0.698859	0.54454	0.124012	0.401605	2.16656	1.02665	0.511601	0.949906	0.404965	0.284824	0.676232	0.378033	0.821507	0.760535	0.510236	0.323524	0.811479	1.00818	0.645067
14	Shale	1.0712	1.0214	0.673965	0.929549	0.887895	1.96819	1.71345	2.03948	1.46744	1.56472	0.574033	0.838668	1.19631	1.16351	0.867847	1.05174	0.94546	1.34967	1.34036	1.47687
15	Shale	1.16465	0.672083	0.621342	0.796489	0.943504	1.65303	1.4225	0.432695	1.40932	1.16166	0.782537	0.963244	0.607986	1.12686	0.819072	0.95392	0.87065	1.33339	1.33871	1.94689
16	Shale	1.11636	0.807117	0.949675	0.204543	0.327491	2.53241	1.13153	0.824852	1.544	1.46864	1.08719	0.827058	1.32622	1.26494	1.05975	1.18764	1.03956	1.86808	1.80073	1.39721
17	Shale	1.15994	0.692736	0.685176	0.601899	0.63808	1.84331	1.5865	0.830356	1.39283	1.03999	1.43579	0.909336	0.737422	1.20431	1.15673	1.0211	0.950347	1.41046	1.39336	1.49705
18	Shale	1.07826	0.786745	0.766934	0.384514	0.425644	1.86906	1.12161	0.67736	1.50544	1.54376	0.725039	0.842738	1.04329	1.18452	0.87329	1.10239	0.963753	1.37735	1.32489	1.28116
19	Shale	1.15914	0.757298	0.838573	0.708854	0.429328	1.80452	1.16967	0.186963	1.46366	1.58753	0.524048	0.969242	0.891171	1.11593	1.2676	0.973299	0.852916	1.24362	1.19879	1.15434
Avg.	/	1.02285	0.967217	0.726851	0.647321	0.592344	2.18089	1.44439	0.726736	1.30212	0.968732	0.936192	0.834674	0.641314	1.12249	1.06356	0.970873	0.951109	1.17088	1.22828	1.28336
Min.	/	0.440315	0.672083	0.462429	0.124012	0.172456	1.65303	1.02665	0.147299	0.949906	0.404965	0.284824	0.575208	0.179642	0.821507	0.722253	0.510236	0.323524	0.63585	0.755235	0.645067
Max.	/	1.36306	1.71086	1.08792	1.38125	1.62774	3.38986	1.97088	2.03948	1.544	1.58753	3.79347	1.41468	1.32622	1.31186	1.5016	1.31267	1.55188	1.86808	1.80073	1.94689
